# Supplementary material for: Molecular Identification and Prevalence of the Mite Carpoglyphus lactis (Acarina: Carpoglyphidae) in Apis mellifera in the Republic of Korea
Source: Insects. 2024 Apr 14;15(4):271. doi: 10.3390/insects15040271 (PMC11050302; doi:10.3390/insects15040271)
Supplement: Supplementary file 1 [file insects-15-00271-s001.zip]

Archive with 1 entries (1 files):
- insects-2936428-supplementary.pdf
